# Supplementary material for: Emulsion electrospinning of sodium alginate/poly(ε-caprolactone) core/shell nanofibers for biomedical applications
Source: Nanoscale Adv. 2022 May 23;4(13):2929–41. doi: 10.1039/d2na00201a (PMC9416811; doi:10.1039/d2na00201a)
Supplement: NA-004-D2NA00201A-s001 [file NA-004-D2NA00201A-s001.txt]

File Name : s1.tif

Caption : figure s1. mean of s/n for: (a) alg concentration, (b) span concentration and (c) ϕw/o.

File Name : s2.tif

Caption : figure s2. fiber diameter distribution histograms prepared using alg/pcl emulsions: (a) p8-φ0.05, (b) p8-φ0.1, (c) p8-φ0.2, (d) p10-φ0.05, (e) p10-φ0.1, (f) p10-φ0.2, (g) p12-φ0.05, (h) p12-φ0.1 and (i) p12-φ0.2. 
